# Supplementary material for: ATP7A-fibulin-4 complex delivers copper in the Golgi to activate LOX in renal fibrosis
Source: JCI Insight. 2026 May 8;11(9):e199028. doi: 10.1172/jci.insight.199028 (PMC13232011; doi:10.1172/jci.insight.199028)
Supplement: Supporting data values [file jciinsight-11-199028-s155.xlsx]

## Sheet: Figure1
Figure 1H			Figure 1I			Figure 1J
Sham	IR		Sham	UUO		Saline	FA
0.21158	0.437984		0.218919	0.863158		0.181723	0.452541
0.113333	0.428408		0.176636	0.797143		0.174867	0.345544
0.193265	0.4		0.244915	0.569869		0.216528	0.32744
0.133641	0.62069		0.238378	0.598846		0.168966	0.40192
0.16996	0.37276		0.263636	0.769835		0.242012	0.574194

## Sheet: Figure 2
Figure 2A			Figure 2B
sham	IR		Ctr1++Sham	Ctr1++IR	Ctr1- +Sham	Ctr1- +IR
3.8904	6.6478		3.07018	5.87533	3.38515	3.82156
2.8248	5.2345		2.67441	7.45304	3.28226	4.14994
2.7291	7.44764		3.61224	7.65324	2.48235	3.46183
			2.43667	4.6912	3.02671	2.40781
			2.11655	5.68961	3.25331	3.21572
Figure 2C					Figure 2E
Ctr1++Sham	Ctr1++IR	Ctr1- +Sham	Ctr1- +IR		Ctr1++Sham	Ctr1++IR	Ctr1- +Sham	Ctr1- +IR		Figure 2G
1	1.75773	0.884591	1.11953		0.137681	0.794508	0.218678	0.386772		CT	TGF-β1
1	1.87083	0.71822	0.932566		0.193522	0.57725	0.133218	0.255814		4.61512	9.05422
1	2.49866	0.94289	0.858531		0.12439	0.491006	0.155312	0.27529		4.30381	7.30366
1	3.58774	0.777161	0.703896		0.176331	0.768638	0.168638	0.2868		5.36194	7.71383
1	2.88853	0.827552	0.699783		0.178788	0.53579	0.107358	0.109556
Figure 2H					Figure 2I
shNC	shNC+TGF-β1	shCtr1	shCtr1+TGF-β1		shNC	shNC+TGF-β1	shCtr1	shCtr1+TGF-β1
5.15313	8.21766	2.46144	5.06011		1	1.74063	0.953258	1.04821
4.55387	6.71383	2.72913	4.81672		1	1.41496	0.819587	1.10064
3.89038	8.24804	1.96477	3.7108		1	1.54099	0.916513	1.20686
	Figure 2K
CuSO4(μM)	0	10	25	50	100
	1	1.28771	1.63788	1.15532	0.43826
	1	1.45809	1.7473	0.719287	0.569701
	1	1.3711	1.64619	0.882278	0.483132

## Sheet: Figure 3
Figure 3A					Figure 3B					Figure 3D
Sham+DMSO	IR+DMSO	Sham+TM	IR+TM		Sham+DMSO	IR+DMSO	Sham+TM	IR+TM		Sham+DMSO	IR+DMSO	Sham+TM	IR+TM
2.08092	5.20234	2.98774	3.19991		1	4.56999	0.56013	1.64481		0.188	0.604267	0.189	0.237
3.10606	5.93651	2.55902	3.52182		1	7.60988	0.6508	2.06375		0.191	0.566051	0.164	0.226
2.56487	5.76499	1.87479	3.06216		1	6.5952	0.71373	2.18131		0.205	0.542059	0.1987	0.317
2.65828	6.1559	2.68517	4.37441		1	4.04082	0.79592	3.06		0.274654	0.822622	0.188946	0.382243
3.47103	5.81815	1.86431	4.21927		1	3.62963	0.679487	2.42222		0.114676	0.896321	0.132441	0.184375
Figure 3F					Figure 3G
CT	TGF-β1	TM	TM+TGF-β1		CT	TGF-β1	TM	TM+TGF-β1
3.42046	8.09245	2.21098	4.96859		1	1.96867	0.98766	1.02467
4.90683	7.32669	2.0994	5.17105		1	1.41529	0.86532	1.12358
4.88497	6.09932	3.01716	2.89715		1	1.543	0.889105	1.0879

## Sheet: Figure 4
Figure 4D					Figure 4G
Atp7a+/y/Con+Sham	Atp7a+/y/Con+IR	Atp7a-/y/Cre+Sham	Atp7a-/y/Cre+IR		siNC	siNC+TGF-β1	siAtp7a	siAtp7a+TGF-β1
2.32353	4.6976	3.8575	4.1318		9.6018	17.9538	7.60798	8.86636
2.64706	5.30769	1.83673	2.05263		5.33726	11.6485	4.7393	5.13573
3.1254	4.61905	2.05435	2.69231		8.4268	13.1351	5.62586	7.86585
3.61213	5.50605	2.35379	2.16053
3.95908	5.09304	2.31398	2.52639

## Sheet: Figure 5
Figure 5A					Figure 5B
Atp7a+/y/Con+Sham	Atp7a+/y/Con+IR	Atp7a-/y/Cre+Sham	Atp7a-/y/Cre+IR		Atp7a+/y/Con+Sham	Atp7a+/y/Con+IR	Atp7a-/y/Cre+Sham	Atp7a-/y/Cre+IR
1	2.42574	0.900147	1.14264		0.118919	0.863158	0.208378	0.298846
1	2.3526	1.11556	1.51761		0.176636	0.797143	0.163636	0.369835
1	3.2503	1.26982	1.30043		0.144915	0.569869	0.197653	0.15341
1	2.37177	0.737069	1.17134		0.257576	0.642012	0.107023	0.266864
1	2.87634	0.956005	1.42687		0.153213	0.887879	0.234891	0.369697
Figure 5E
siNC	siNC+TGF-β1	siAtp7a	siAtp7a+TGF-β1
1	1.81697	0.803269	0.70852
1	1.57409	0.686652	0.918493
1	1.4653	0.724746	0.879375

## Sheet: Figure 8
Figure 8D					Figure 8G
shNC+Sham	shNC+IR	shFbln4+Sham	shFbln4+IR		siNC	siNC+TGF-β1	siFbln4	siFbln4+TGF-β1
1	3.63158	0.938144	0.781975		1	1.49798	0.774625	0.89626
1	4.10526	0.876289	0.917653		1	1.38233	0.855546	0.920116
1	2.36842	1.02062	0.78278		1	1.46122	0.698027	1.02945
1	3.97436	0.762567	1.1211
1	2.74359	0.805421	0.780522
Figure 8I					Figure 8J
siNC	siNC+CuSO4	siFbln4	siFbln4+CuSO4		siNC	siNC+CuSO4	siAtp7a&Fbln4	siAtp7a&Fbln4+CuSO4
1	1.43277	0.397946	0.662195		1	1.59647	0.898603	1.01483
1	1.67898	0.438793	0.509519		1	1.64745	0.726765	0.993193
1	1.56387	0.541308	0.601887		1	1.79974	0.95788	1.08778

## Sheet: Supplemental Figure 1
Supplemental Figure 1A-1(LOX IHC)			Supplemental Figure 1A-2(HE)			Supplemental Figure 1A-3(Masson)
MCD	Fibrosis		MCD	Fibrosis		MCD	Fibrosis
3.043	28.091		0.3	3.2		2.34	56.321
2.503	30.021		0.5	3.5		1.987	43.417
4.136	18.061		0.2	3.3		3.56	48.893
4.192	20.013		0.3	2.8		2.431	62.673
3.034	21.025		0.1	3.6		2.964	68.845
Supplemental Figure 1B-1(LOX IHC)			Supplemental Figure 1B-2(HE)			Supplemental Figure 1B-3(Masson)
Sham	IR		Sham	IR		Sham	IR
1.612	37.859		0.2	3.2		0.287	28.381
1.468	29.486		0	3.2		1.398	23.417
0.894	27.249		0.2	2.6		0.652	18.393
1.255	22.28		0.1	2.8		1.212	16.973
1.198	26.462		0.1	2.4		0.234	18.245
Supplemental Figure 1C-1(LOX IHC)			Supplemental Figure 1C-2(HE)			Supplemental Figure 1C-3(Masson)
Sham	UUO		Sham	UUO		Sham	UUO
1.631	25.697		0.1	3.8		0.187	46.421
2.105	24.743		0.1	4		0.398	59.417
3.969	26.006		0	3.6		0.152	48.193
2.64	27.054		0.2	3.2		0.412	46.573
3.218	23.218		0	3.4		0.204	49.245
Supplemental Figure 1D-1(LOX IHC)			Supplemental Figure 1D-2(HE)			Supplemental Figure 1D-3(Masson)
Saline	FA		Saline	FA		Saline	FA
2.593	13.056		0.1	2.5		0.087	16.421
4.943	16.71		0.1	2.8		0.132	20.217
0.246	17.562		0	3.1		0.237	18.103
1.867	23.58		0	3.3		0.212	15.573
1.234	19.627		0	2.9		0.462	19.045
Supplemental Figure 1E-1(LOX )			Supplemental Figure 1E-2(COL1)			Supplemental Figure 1E-3(Elastin)
Sham	IR		Sham	IR		Sham	IR
0.885637	1.03282		0.186266	1.28785		0.359678	1.08879
0.655492	1.28624		0.165046	0.997123		0.395016	1.14156
0.601293	1.46311		0.266541	1.00936		0.396189	1.13967
0.435572	1.13766		0.205173	0.633389		0.3693	0.835484
0.623632	1.15955		0.16242	0.948658		0.240708	1.08607
Supplemental Figure 1F-1(LOX )			Supplemental Figure 1F-2(COL1)			Supplemental Figure 1F-3(Elastin)
Sham	UUO		Sham	UUO		Sham	UUO
0.165821	1.03178		0.280174	0.818707		0.073147	0.603762
0.236068	0.890204		0.2207	0.601443		0.162769	0.740699
0.505853	0.835312		0.254355	0.844183		0.066406	0.771816
0.15054	1.54693		0.244814	1.22747		0.123309	0.905209
0.261862	0.877986		0.250173	0.88731		0.267114	0.811247
Supplemental Figure 1G-1(LOX )			Supplemental Figure 1G-2(COL1)			Supplemental Figure 1G-3(Elastin)
Saline	FA		Saline	FA		Sham	FA
0.086053	0.835674		0.112917	1.32272		0.117639	1.09508
0.272952	0.830443		0.089765	1.22963		0.142396	0.480236
0.07601	0.685296		0.104787	1.0847		0.109169	0.898018
0.090951	0.887459		0.069246	0.573709		0.069783	0.602043
0.262219	0.848115		0.086235	0.652559		0.136797	0.490455
	Supplemental Figure 1H-1(LOX )					Supplemental Figure 1H-2(COL1)					Supplemental Figure 1H-3(Elastin)
TGF-β1(ng/ml)	0	2	5	10		0	2	5	10		0	2	5	10
	0.312439	0.862083	1.00614	1.14081		0.411602	0.584127	0.647061	1.04744		0.306395	0.868779	0.97381	1.34076
	0.320041	0.603672	1.4056	1.34844		0.323209	0.568911	0.623729	1.02694		0.412953	0.648993	0.73263	0.956556
	0.499064	1.12557	1.02681	1.27768		0.407174	0.850085	1.01268	1.07426		0.455225	0.640886	0.774221	1.19836
Supplemental Figure 1I-1(HE)					Supplemental Figure 1I-2(Masson)
Sham+Saline	IR+Saline	Sham+BAPN	IR+BAPN		Sham+Saline	IR+Saline	Sham+BAPN	IR+BAPN
0	3.1	0	1.3		0.112	29.355	0.187	10.23
0.2	3.3	0	1.2		0.156	26.192	0.301	11.876
0	2.9	0	0.8		0.621	21.543	0.276	9.675
0	3	0.1	1.1		0.176	18.472	0.176	12.896
0	3.6	0	0.9		0.135	19.432	0.287	9.345
Supplemental Figure 1J-1(LOX )					Supplemental Figure 1J-2(COL1)					Supplemental Figure 1J-3(Elastin)
Sham+Saline	IR+Saline	Sham+BAPN	IR+BAPN		Sham+Saline	IR+Saline	Sham+BAPN	IR+BAPN		Sham+Saline	IR+Saline	Sham+BAPN	IR+BAPN
0.128019	0.791637	0.386514	0.437678		0.239509	0.731606	0.224023	0.242966		0.179802	1.51418	0.256136	0.97167
0.177959	0.825244	0.105346	0.565959		0.238725	1.01297	0.358393	0.224182		0.66575	1.78831	0.554461	0.93161
0.305139	0.58404	0.115512	0.242577		0.284372	1.27869	0.141638	0.5188		0.367306	1.26611	0.439922	0.592129
0.051521	0.607514	0.122134	0.468089		0.120299	0.717813	0.061059	0.347474		0.054865	1.35398	0.12623	0.350381
0.197939	0.779546	0.163794	0.402153		0.096074	1.2452	0.102942	0.207742		0.137341	1.00599	0.064047	0.824

## Sheet: Supplemental Figure 2
Supplemental Figure 2B-1(HE)					Supplemental Figure 2B-2(Masson)
Sham+Saline	UUO+Saline	Sham+BAPN	UUO+BAPN		Sham+Saline	UUO+Saline	Sham+BAPN	UUO+BAPN
0	3.7	0	0.9		0.159	39.115	3.245	10.193
0	3.3	0.1	1.2		0.106	34.261	1.187	6.542
0.1	3.4	0	0.8		0.617	37.846	1.522	8.162
0	3.6	0	0.6		0.253	33.573	3.976	5.864
0.1	3	0	0.7		0.809	35.192	2.603	7.281
Supplemental Figure 2D -1(LOX )					Supplemental Figure 2D-2(COL1)					Supplemental Figure 2D-3(Elastin)
Sham+Saline	UUO+Saline	Sham+BAPN	UUO+BAPN		Sham+Saline	UUO+Saline	Sham+BAPN	UUO+BAPN		Sham+Saline	UUO+Saline	Sham+BAPN	UUO+BAPN
0.142451	0.870635	0.090732	0.411263		0.094656	0.813328	0.080974	0.237207		0.142385	0.959805	0.194861	0.277251
0.132926	0.943169	0.210685	0.22423		0.077742	0.78547	0.187784	0.187031		0.136714	0.868878	0.224224	0.306431
0.144715	0.910697	0.194839	0.363855		0.080675	0.822717	0.189798	0.211412		0.133844	0.921999	0.219846	0.227632
0.157845	0.861221	0.121734	0.210519		0.065753	0.751981	0.074134	0.233513		0.131989	0.897027	0.199175	0.253251
0.131488	0.901702	0.115502	0.160262		0.074556	0.737813	0.202338	0.186809		0.120215	0.823294	0.145465	0.279022

## Sheet: Supplemental Figure 4
Supplemental Figure 4A-1(LOX )					Supplemental Figure 4A-2(COL1)					Supplemental Figure 4A-3(Elastin)
Ctr1++Sham	Ctr1++IR	Ctr1- +Sham	Ctr1- +IR		Ctr1++Sham	Ctr1++IR	Ctr1- +Sham	Ctr1- +IR		Ctr1++Sham	Ctr1++IR	Ctr1- +Sham	Ctr1- +IR
0.104242	1.58277	0.400112	0.489743		0.147534	1.30345	0.190097	0.616561		0.241333	1.99607	0.338507	0.51396
0.427604	1.60871	0.60055	0.611317		0.208784	1.43525	0.16285	0.485479		0.283808	1.96502	0.330431	0.398511
0.589547	1.37974	0.323492	0.424461		0.257236	0.805603	0.207252	0.373937		0.417923	1.88983	0.32686	0.497023
0.219878	1.06653	0.32595	0.455688		0.142698	0.867209	0.183912	0.534375		0.233422	1.95983	0.275763	0.383116
0.413588	1.07736	0.375626	0.444008		0.176012	0.741452	0.189095	0.458184		0.23926	1.83963	0.319679	0.488295
Supplemental Figure 4B-1(HE)					Supplemental Figure 4B-2(Masson)
Ctr1++Sham	Ctr1++IR	Ctr1- +Sham	Ctr1- +IR		Ctr1++Sham	Ctr1++IR	Ctr1- +Sham	Ctr1- +IR
0	3.2	0	1.8		0.29	18.095	0.476	10.908
0.1	2.5	0.1	2		0.123	20.675	0.1	9.576
0	2.8	0	0.9		0.076	28.543	0.367	11.367
0	3.4	0.1	1.1		0.367	22.675	0.112	12.081
0	3.6	0	0.9		0.167	16.765	0.089	10.376
Supplemental Figure 4C-1(CTR1 )					Supplemental Figure 4C-2(LOX)
shNC	shNC+TGF-β1	shCtr1	shCtr1+TGF-β1		shNC	shNC+TGF-β1	shCtr1	shCtr1+TGF-β1
1.03673	1.8151	1.0782	1.48493		0.941464	1.55325	0.616696	0.463232
0.97873	1.83018	1.2802	1.06566		1.05854	1.54221	0.607505	0.456523
0.984544	1.91117	1.19348	1.09771		1	1.54773	0.61208	0.415231
Supplemental Figure 4D-1(LOX )					Supplemental Figure 4D-2(COL1)					Supplemental Figure 4D-3(Elastin)
Sham+DMSO	IR+DMSO	Sham+TM	IR+TM		Sham+DMSO	IR+DMSO	Sham+TM	IR+TM		Sham+DMSO	IR+DMSO	Sham+TM	IR+TM
0.289958	1.06589	0.386929	0.892983		0.125993	1.01982	0.276943	0.716892		0.19259	1.36483	0.179088	0.764739
0.360442	1.11932	0.474778	0.325934		0.261429	1.00914	0.294737	0.449686		0.291184	1.25031	0.218644	0.477295
0.591848	1.30111	0.346459	0.644375		0.154099	0.847716	0.237093	0.627024		0.481657	1.0756	0.341531	1.08702
0.115939	1.11343	0.465486	0.818284		0.161005	0.8267	0.223011	0.676461		0.3721	1.02427	0.182663	0.680528
0.282062	1.01477	0.285751	0.228597		0.258194	1.019	0.287464	0.395719		0.319906	1.28242	0.265095	0.858309
Supplemental Figure 4E-1(HE)					Supplemental Figure 4E-2(Masson)
Sham+DMSO	IR+DMSO	Sham+TM	IR+TM		Sham+DMSO	IR+DMSO	Sham+TM	IR+TM
0	3.1	0	1.5		0.281	23.018	0.193	13.065
0.1	3.2	0	1.2		0.361	19.467	0.387	11.642
0	3.2	0	1.4		0.176	22.012	0.129	9.664
0	3.8	0	0.9		0.367	18.876	0.109	11.371
0	2.6	0	1.6		0.109	19.289	0.398	10.409
Supplemental Figure 4F
CT	TGF-β1	TM	TM+TGF-β1
1.01517	1.75643	0.810432	0.711591
1.04658	1.81511	0.673273	1.00663
0.938252	1.75177	0.749247	0.8296

## Sheet: Supplemental Figure 5
Supplemental Figure 5A-1(HE)			Supplemental Figure 5A-2(Masson)			Supplemental Figure 5A-3(ATP7A)			Supplemental Figure 5A-4(ATP7B)
MCD	Fibrosis		MCD	Fibrosis		MCD	Fibrosis		MCD	Fibrosis
0.1	3.8		2.093	43.065		3.243	24.091		3.243	4.091
0.6	3.1		3.187	52.642		2.1043	21.125		2.1043	5.125
0.4	3.6		4.109	49.664		5.256	20.161		5.256	2.161
0.2	2.9		3.419	61.371		3.102	29.918		3.102	2.918
0.1	3.3		4.198	58.409		5.924	24.16		5.924	4.165
Supplemental Figure 5B-1(HE)			Supplemental Figure 5B-2(Masson)			Supplemental Figure 5B-3(ATP7A)			Supplemental Figure 5B-4(ATP7B)
Sham	IR		Sham	IR		Sham	IR		Sham	IR
0.1	2.3		1.287	19.381		2.743	26.291		1.354	1.044
0	3.6		1.198	20.417		4.143	23.125		1.092	0.906
0.1	2.4		0.252	28.093		5.456	27.561		0.775	1.135
0	2.5		1.212	17.973		2.182	28.718		2.335	2.9108
0.1	2.4		0.434	15.245		2.924	34.16		2.671	1.478
Supplemental Figure 5C-1(ATP7A)			Supplemental Figure 5C-2(ATP7B)
Sham	IR		Sham	IR
0.27179	1.12608		1.07956	1.36204
0.470051	1.44734		1.13287	1.40815
0.607095	0.899835		0.795361	0.858442
0.342906	1.04337		1.04104	0.964589
0.584269	1.11024		0.697698	0.535196
	Supplemental Figure 5-D1(ATP7A)					Supplemental Figure 5D-2(ATP7B)
TGF-β1(ng/ml)	0	2	5	10		0	2	5	10
	0.425326	0.54519	0.97808	1.3344		0.637569	0.573083	0.784295	0.696433
	0.517546	0.752183	0.85889	0.938222		0.835727	0.92748	0.669378	0.873324
	0.50874	0.691598	0.754535	0.919891		0.968815	0.5028	0.774219	0.916036
Supplemental Figure 5E-1(ATP7A )					Supplemental Figure 5E-2(LOX )					Supplemental Figure 5E-3(COL1)
Atp7a+/y/Con+Sham	Atp7a+/y/Con+IR	Atp7a-/y/Cre+Sham	Atp7a-/y/Cre+IR		Atp7a+/y/Con+Sham	Atp7a+/y/Con+IR	Atp7a-/y/Cre+Sham	Atp7a-/y/Cre+IR		Atp7a+/y/Con+Sham	Atp7a+/y/Con+IR	Atp7a-/y/Cre+Sham	Atp7a-/y/Cre+IR
0.768045	1.31661	0.312603	0.36771		0.142917	1.12892	0.103007	0.569614		0.127846	0.770597	0.243679	0.416079
0.646121	1.27395	0.392126	0.450542		0.114561	1.09755	0.219703	0.685981		0.146647	1.15575	0.166264	0.379809
0.731116	1.28087	0.374144	0.408801		0.117379	1.23321	0.209227	0.692251		0.183499	1.00303	0.231962	0.512769
0.611492	1.04653	0.347505	0.368143		0.168351	1.10334	0.217737	0.610107		0.093249	0.918675	0.157353	0.310346
0.535367	1.22532	0.386581	0.350753		0.083093	1.02243	0.166056	0.713251		0.171512	0.964748	0.233145	0.480711		Supplemental Figure 5E-4(Elastin)
															Atp7a+/y/Con+Sham	Atp7a+/y/Con+IR	Atp7a-/y/Cre+Sham	Atp7a-/y/Cre+IR
Supplemental Figure 5F-1(HE)					Supplemental Figure 5F-2(Masson)										0.395363	1.01002	0.288378	0.887427
Atp7a+/y/Con+Sham	Atp7a+/y/Con+IR	Atp7a-/y/Cre+Sham	Atp7a-/y/Cre+IR		Atp7a+/y/Con+Sham	Atp7a+/y/Con+IR	Atp7a-/y/Cre+Sham	Atp7a-/y/Cre+IR							0.33871	1.20271	0.313003	0.719119
0	3.4	0	1.1		0.481	25.018	0.393	10.065							0.366901	1.53348	0.328066	0.838665
0	2.5	0	1.2		0.201	16.467	0.587	13.642							0.438998	1.01762	0.272922	0.743148
0	2.9	0	1.4		0.576	28.012	0.729	11.564							0.429112	1.47495	0.29599	0.674161
0.2	3.3	0	0.8		0.167	19.876	0.209	10.371
0	2.6	0	1.7		0.309	21.489	0.198	14.209
Supplemental Figure 5G-1(ATP7A )					Supplemental Figure 5G-2(LOX )
siNC	siNC+TGF-β1	siAtp7a	siAtp7a+TGF-β1		siNC	siNC+TGF-β1	siAtp7a	siAtp7a+TGF-β1
1.02918	1.75402	0.45973	0.388278		0.483467	1.01267	0.177905	0.762451
1.01488	1.53886	0.671754	0.634305		0.407638	1.24231	0.375942	0.963521
1.11264	1.42278	0.529533	0.426151		0.562083	1.34844	0.477682	0.6136

[truncated: 3 more sheets: Supplemental Figure 6, Supplemental Figure 8, Supplemental Figure 9]
